# Supplementary material for: A Modular Composite Device of Poly(Ethylene Oxide)/Poly(Butylene Terephthalate) (PEOT/PBT) Nanofibers and Gelatin as a Dual Drug Delivery System for Local Therapy of Soft Tissue Tumors
Source: Int J Mol Sci. 2022 Mar 17;23(6):3239. doi: 10.3390/ijms23063239 (PMC8948985; doi:10.3390/ijms23063239)
Supplement: Supplementary file 1 [file ijms-23-03239-s001.zip]

Archive with 1 entries (1 files):
- ijms-1573117-supplementary.pdf
